# Supplementary material for: Adsorption of Saponin and Saponin–Chitosan Mixture at Water–Oil Interface and Stabilization of Oil-in-Water Emulsions
Source: Molecules. 2025 May 22;30(11):2281. doi: 10.3390/molecules30112281 (PMC12156195; doi:10.3390/molecules30112281)
Supplement: Supplementary file 1 [file molecules-30-02281-s001.zip]

Archive with 1 entries (1 files):
- molecules-3593027-supplementary.pdf
